# Supplementary material for: Nanosilver–Biopolymer–Silica Composites: Preparation, and Structural and Adsorption Analysis with Evaluation of Antimicrobial Properties
Source: Int J Mol Sci. 2024 Dec 18;25(24):13548. doi: 10.3390/ijms252413548 (PMC11679571; doi:10.3390/ijms252413548)
Supplement: Supplementary file 1 [file ijms-25-13548-s001.zip]

Archive with 1 entries (1 files):
- ijms-3317120-supplementary.pdf
